# Supplementary material for: Chemically-Modified Sepharose 6B Beads for Collection of Circulating Tumor Cells
Source: Biomolecules. 2023 Jul 3;13(7):1071. doi: 10.3390/biom13071071 (PMC10377418; doi:10.3390/biom13071071)
Supplement: Supplementary file 1 [file biomolecules-13-01071-s001.zip]

Archive with 1 entries (1 files):
- biomolecules-2444464-supplementary.pdf
